# Supplementary material for: The unfolded protein response impacts melanoma progression by enhancing FGF expression and can be antagonized by a chemical chaperone
Source: Sci Rep. 2017 Dec 13;7:17498. doi: 10.1038/s41598-017-17888-9 (PMC5727496; doi:10.1038/s41598-017-17888-9)
Supplement: Supplementary file 2 — Dataset 1 [file 41598_2017_17888_MOESM2_ESM.xls]

## Sheet: Sheet1
genes upregulated in metastatic MCM1DLN cells compared to benign MCM1G cells and down-regulated with 4-PBA treatment
	up in MCM1DLN compared to MCM1G	down in MCM1DLN + PBA compared to MCM1DLN
	foldchanges [log 2]	foldchanges [log 2]
G0S2	4.90494	-0.69093
CSF2	2.36556	-0.707519
CXCL2	2.03506	-0.773864
MYC	1.9308	-0.70565
FGF1	1.79746	-0.734064
FICD	1.66638	-0.658963
FGF2	1.63719	-1.19766
SPRR2D	1.61698	-0.724749
TUBE1	1.49769	-0.520875
DKC1	1.47699	-0.521083
NDRG1	1.45985	-0.736065
EXOSC6	1.35746	-0.51476
UAP1	1.34469	-1.01875
DDIT3	1.30091	-0.878354
EXOSC5	1.23488	-0.788826
SHMT2	1.22651	-0.669122
RPS14	1.17073	-0.724907
UBE2J1	1.16738	-0.529395
LYAR	1.1607	-0.583235
DNAJB9	1.14139	-0.516152
MTHFD2	1.10495	-0.581999
EVI2A	1.10151	-0.519578
CDC6	1.08967	-0.757266
ZNF804A	1.08718	-0.87388
MANF	1.0747	-0.838667
HYOU1	1.0602	-0.654139
HERPUD1	1.05312	-0.836355
GNL3	1.03715	-0.500893
CEBPG	1.01634	-0.558967
DNAJB11	1.00014	-0.541802
TRIB3	0.999254	-0.766652
HSPA5	0.964165	-1.01909
GMPPB	0.957408	-0.717935
IGFBP1	0.943951	-0.727154
CYR61	0.89035	-0.722013
NFKBIZ	0.885305	-0.52785
IFRD2	0.855192	-0.5181
SDF2L1	0.848708	-1.75252
CXCL3	0.84126	-0.517711
C19orf48	0.837843	-0.511645
CTPS1	0.821245	-0.621188
ASB1	0.804706	-0.663862
PIGW	0.795263	-0.613971
SLC35B1	0.758255	-0.743375
NOP16	0.741039	-0.607941
NUS1	0.737187	-0.650217
MTHFD1L	0.723855	-0.578681
IRAK1	0.71113	-0.767852
CTGF	0.68317	-0.601048
PPIL1	0.64881	-0.561662
PDIA4	0.634808	-0.540137
TMEM50B	0.629916	-1.07892
SETX	0.622634	-0.506499
SNHG1	0.602424	-0.551661
MIS12	0.553726	-0.619985
DNAJC3	0.545317	-0.598955
SYVN1	0.527944	-0.579526
PAICS	0.526104	-0.505534
SLC3A2	0.507173	-0.60335
