# Supplementary material for: The unfolded protein response impacts melanoma progression by enhancing FGF expression and can be antagonized by a chemical chaperone
Source: Sci Rep. 2017 Dec 13;7:17498. doi: 10.1038/s41598-017-17888-9 (PMC5727496; doi:10.1038/s41598-017-17888-9)
Supplement: Supplementary file 3 — Dataset 2 [file 41598_2017_17888_MOESM3_ESM.xls]

## Sheet: Sheet1
genes downregulated in metastatic MCM1DLN cells compared to benign MCM1G cells and upregulated with 4-PBA treatment
	down in MCM1DLN compared to MCM1G	up in MCM1DLN + PBA compared to MCM1DLN
	foldchanges [log 2]	foldchanges [log 2]
COL1A2	-4.82802	0.656527
STMN3	-4.48652	0.616493
COLEC12	-4.41833	0.567522
RGS2	-3.7566	0.746551
S100A4	-3.68351	0.567286
SFRP2	-3.67933	0.529179
BST2	-3.55375	1.17477
LPAR1	-3.39368	0.589163
LOXL1	-3.32718	0.880979
MX1	-3.26357	0.522624
COL9A3	-3.18612	0.888302
MXRA5	-3.0509	0.570929
IFI6	-2.95279	0.590141
LUM	-2.75921	1.25414
GLT8D2	-2.75747	0.702552
RGS4	-2.61818	0.603973
TNFRSF21	-2.58893	0.869762
LGALS3	-2.57322	0.636313
F2R	-2.56376	0.653404
PPAP2B	-2.53091	0.705963
RNF175	-2.4342	0.869558
BAMBI	-2.37428	0.624513
TUBB2A	-2.24012	0.883965
S1PR3	-2.23774	0.758698
TMEM100	-2.22588	0.597225
RCAN2	-2.09211	0.708409
SQRDL	-2.08988	0.748611
KDELR3	-2.06181	0.709816
ID3	-2.0393	0.873322
SPOCK1	-2.02632	0.938428
ASS1	-2.02154	1.11023
ENPP2	-2.0201	1.12208
CPVL	-2.0004	0.754933
SIPA1L2	-1.90878	0.641819
NQO1	-1.86225	0.895667
CXXC5	-1.85678	0.766407
IFITM2	-1.84792	0.541333
AHR	-1.79222	0.587371
PRSS23	-1.78568	0.517119
TRIB2	-1.75597	0.641423
FAM134B	-1.74647	0.723532
THBS2	-1.68128	1.26995
TGFBR3	-1.67589	0.59432
MOXD1	-1.63713	0.807348
C1orf54	-1.6361	0.54254
NOV	-1.59829	0.751516
KCTD12	-1.59178	0.670748
SEPP1	-1.53291	0.797719
IFI27	-1.50036	0.648378
ID2	-1.48681	0.605201
IGFBP7	-1.39597	0.534061
HES6	-1.38904	0.515231
F2RL1	-1.37716	0.832009
LPHN2	-1.37225	0.730658
VCAN	-1.36801	0.715462
APOE	-1.33277	0.709679
PTN	-1.31079	0.744487
EFEMP1	-1.25881	1.05207
FAM20C	-1.25662	0.836955
SSBP2	-1.22315	0.532731
BDKRB2	-1.21619	0.747135
PROS1	-1.21525	0.611296
TIMP1	-1.2087	0.631126
ITM2C	-1.1657	0.781082
GSTA4	-1.08827	0.710133
CPE	-1.04861	1.03994
DOK5	-0.947937	0.530947
SDC2	-0.881918	1.08815
TRNP1	-0.876768	0.509364
TUBB2B	-0.857649	0.782461
BDKRB1	-0.829539	0.563311
ID1	-0.819601	1.21718
FKBP1B	-0.815277	0.709049
ANGPT1	-0.812694	0.537289
THY1	-0.807349	0.848901
TNNT1	-0.806673	1.55899
GSN	-0.781024	0.62934
PLA2G7	-0.774872	0.597763
FZD7	-0.759594	0.504545
FAM8A1	-0.741904	0.676749
CA12	-0.695464	0.992712
GCHFR	-0.688144	0.591686
PCYOX1L	-0.651715	1.01436
EGR1	-0.649669	0.806673
SLC22A18	-0.642906	0.621962
GMPR	-0.642875	0.603357
SH3PXD2B	-0.617414	0.538718
MERTK	-0.582182	0.53658
CKB	-0.580115	1.20998
LRP11	-0.563227	0.638902
IFI30	-0.545203	1.26268
ALDH1A3	-0.544138	1.09131
SERPINI1	-0.538729	0.968945
LAYN	-0.529603	0.646431
GBP2	-0.519808	0.611957
DHRS7	-0.505925	0.559679
CLN5	-0.505194	0.537391
